# Supplementary material for: Penalized regression for left‐truncated and right‐censored survival data
Source: Stat Med. 2021 Jul 24;40(25):5487–500. doi: 10.1002/sim.9136 (PMC9290657; doi:10.1002/sim.9136)
Supplement: Supplementary file 1 — Appendix S1 [file SIM-40-5487-s001.tex]

\documentclass[11pt,final,fleqn]{article}


\usepackage{alltt}

% Basic packages
\usepackage[margin=1in] { geometry }
\usepackage{authblk}

% Figures
\usepackage[font={bf}]{caption}
\captionsetup{belowskip=10pt,aboveskip=-5pt}
\usepackage{float}
\usepackage[export]{adjustbox}
\renewcommand{\thefigure}{S\arabic{figure}}

% Title
\title{Supplemental Appendix: Penalized regression for left-truncated and right-censored survival data}

\newcommand*\samethanks[1][\value{footnote}]{\footnotemark[#1]}

\author[1]{Sarah F. McGough\thanks{Contributed equally.}}
\author[1]{Devin Incerti\samethanks}
\author[1]{Svetlana Lyalina}
\author[1]{Ryan Copping}
\author[2, 3]{Balasubramanian Narasimhan}
\author[2, 3]{Robert Tibshirani}
\affil[1]{Genentech, Inc, South San Francisco, CA, USA}
\affil[2]{Department of Statistics, Stanford University, Stanford, CA, USA}
\affil[3]{Department of Biomedical Data Science, Stanford University, Stanford, CA, USA}

\date{\today}

\begin{document}
\maketitle

\begin{figure}[h]
\centering
\includegraphics[max size={\textwidth}]{figs/sim_calibration_cumhaz.pdf} 
\caption{Cumulative hazards among non-small cell lung cancer patients in the CGDB in models adjusting for right censoring and left truncation}
\begin{minipage}{\linewidth}
\footnotesize
Notes: The left and right facets plot cumulative hazards for overall survival (i.e., time to death) and followup time (i.e., time to right censoring), respectively. Estimates in the rightmost plot use a ``reverse Kaplan-Meier'' approach whereby the meaning of an event and censoring are flipped. The spline models were fit with one internal knot at the median of the log of followup time. 
\end{minipage}
\end{figure}

\begin{figure}[h]
\centering
\includegraphics[max size={\textwidth}]{figs/sim_p11_km_plot_rwd_v_sim.pdf} 
\caption{Kaplan-Meier plots of overall survival from models that adjust for right censoring but not left truncation in the simulated data and CGDB}
\begin{minipage}{\linewidth}
\footnotesize
Notes: The simulated dataset was simulated using a Weibull model including the predictors described in the main text from the CGDB. Only non-truncated patients from the simulation were used for estimation. 
\end{minipage}
\end{figure}


\end{document}
